# Supplementary material for: Phylogenetic and experimental characterization of an acyl-ACP thioesterase family reveals significant diversity in enzymatic specificity and activity
Source: BMC Biochem. 2011 Aug 10;12:44. doi: 10.1186/1471-2091-12-44 (PMC3176148; doi:10.1186/1471-2091-12-44)
Supplement: Additional file 12 — Table A2: Molar percentages and total concentrations of fatty acids produced by different TEs. [file 1471-2091-12-44-S12.XLSX]

## Sheet: Sheet1
	Additional file 12, Table A2. Molar percentages and total concentrations of fatty acids produced by different TEs.
	Kingdom	Subfamily	ACC NO./ Name	Organism	Total FAd (nmol/ml)	Percentage of individual FA (mol %)
						4:0	6:0	8:0	10:0	10:1	12:0	12:1	14:0	14:1	16:0	16:1
	Planta	A	AAC49179a,b	Cuphea palustris	708±45	nd	0.24±0.05	97.5±0.2	0.85±0.08	0.11±0.02	0.64±0.06	0.17±0.01	0.15±0.08	0.20±0.04	nd	0.11±0.06
			AAB71731a,b	Ulmus americana	1098±62	0.11±0.03	0.40±0.05	44.2±3.1	23.4±1.4	3.22±0.44	3.72±0.37	7.87±0.94	9.80±0.77	1.53±0.18	1.39±0.14	4.40±0.68
			AAG43857a,b	Iris germanica	261±20	nd	0.01±0.09	3.29±0.43	0.53±0.05	0.07±0.01	0.74±0.10	0.95±0.08	29.8±3.0	0.31±0.10	20.1±2.9	44.2±3.9
			AAG43858a,b	Iris germanica	14.8±4.6	nd	nd	8.33±4.17	nd	nd	0.48±1.37	nd	32.2±13.3	nd	23.0±12.6	35.9±16.9
			EER87824a,b	Sorghum bicolor	126±13	nd	0.22±0.20	4.78±0.67	0.24±0.04	nd	1.58±0.32	0.35±0.06	45.6±5.2	nd	12.7±3.1	34.6±5.6
			EER88593a,b	Sorghum bicolor	90.7±8.0	nd	0.11±0.23	5.71±1.06	0.66±0.09	nd	3.16±0.48	0.59±0.26	45.0±4.6	3.28±0.90	10.5±2.2	31.0±3.8
			CnFatB1b	Cocos nucifera	130±12	0.08±0.07	0.39±0.22	14.4±2.9	1.12±0.25	0.13±0.04	1.35±0.34	1.05±0.12	44.0±4.5	0.36±0.27	6.04±1.37	31.1±4.6
			CnFatB2b	Cocos nucifera	572±32	0.04±0.02	0.09±0.04	1.69±0.21	0.05±0.02	0.01±0.00	0.95±0.15	0.34±0.05	35.7±3.0	0.73±0.11	16.0±1.7	44.4±2.7
			CnFatB3b	Cocos nucifera	200±11	nd	0.29±0.11	11.1±0.8	1.21±0.08	0.01±0.00	34.2±2.1	6.06±0.64	13.9±2.2	22.7±2.6	2.07±1.06	8.46±3.16
			CvFatB1a,b	Cuphea viscosissima	79.2±9.7	0.11±0.25	1.45±0.40	51.7±6.0	25.7±4.9	0.65±0.22	7.22±1.64	5.64±1.48	6.65±2.20	0.88±0.57	nd	nd
			CvFatB2a,b	Cuphea viscosissima	249±9	0.22±0.11	0.83±0.33	4.14±1.09	0.54±0.17	nd	1.00±0.31	0.93±0.39	46.7±1.8	0.71±0.51	25.5±1.5	19.4±2.3
			CvFatB3a,b	Cuphea viscosissima	18.9±2.1	nd	0.10±1.37	6.71±4.62	5.39±2.93	nd	2.23±1.87	1.67±1.49	83.9±5.6	nd	nd	nd
			AAD42220a,b	Elaeis guineensis	36.7±3.8	nd	3.13±1.14	14.3±3.8	1.93±0.80	nd	2.34±1.18	2.29±1.40	47.3±5.1	2.85±3.38	nd	26.0±4.9
		B	EDQ65090a,b	Physcomitrella patens	380±29	0.01±0.05	0.19±0.06	8.76±1.08	0.39±0.08	0.06±0.01	0.44±0.08	0.18±0.03	42.1±3.7	0.16±0.07	15.5±2.5	32.2±4.0
			EER96252a,b	Sorghum bicolor	175±11	nd	nd	5.80±0.88	1.79±0.81	0.07±0.04	1.22±0.33	1.05±0.37	33.7±2.9	0.93±0.19	18.2±2.5	37.3±3.2
			EES11622a,b	Sorghum bicolor	9.43±2.03	nd	0.23±3.60	5.32±2.58	nd	nd	nd	nd	50.6±10.8	nd	15.2±8.3	28.6±9.2
		D	EEH52851a,b	Micromonas pusilla	16.3±1.6	nd	nd	3.61±2.16	nd	nd	0.14±1.32	0.62±0.06	65.1±4.4	7.95±3.91	nd	22.6±2.5
	Bacteria	E	ACL08376a	Desulfovibrio vulgaris	330±9	0.25±0.06	1.56±0.20	28.8±1.2	3.47±0.18	0.41±0.03	7.88±0.28	24.2±1.4	5.95±0.37	23.6±1.1	1.19±0.35	2.6±0.3
		F	CAH09236a	Bacteroides fragilis	215±6	13.1±0.8	2.72±0.23	20.2±1.5	2.66±0.22	0.32±0.07	3.64±0.38	19.2±1.4	5.05±0.30	25.4±1.2	2.23±0.34	5.44±0.40
			ABR43801a	Parabacteroides distasonis	70.3±4.4	0.40±0.25	1.29±0.74	18.0±4.5	6.28±0.39	nd	16.3±1.1	9.32±0.79	21.3±2.0	27.1±2.1	nd	nd
			AAO77182a,c	Bacteroides thetaiotaomicron	60.4±2.9	27.4±3.2	1.64±0.37	13.4±0.8	2.09±0.15	nd	4.59±0.68	16.7±0.9	6.06±1.08	25.6±1.4	nd	2.59±0.25
		G	ABG82470a	Clostridium perfringens	72.0±9.5	3.02±0.67	14.0±2.5	70.3±4.4	3.03±0.51	0.10±0.03	nd	1.05±0.19	nd	8.45±2.18	nd	nd
		H	EEG55387a	Clostridium asparagiform	25.9±4.2	1.92±0.69	4.45±1.52	26.0±5.7	5.51±1.41	nd	6.69±2.15	1.61±0.82	35.0±9.2	17.5±5.8	nd	1.27±0.87
			EET61113a	Bryandella formatexigens	381±3	15.0±0.3	20.4±0.2	31.8±0.3	5.08±0.13	0.70±0.02	4.30±0.15	8.88±0.46	1.85±0.19	10.5±0.2	0.40±0.24	1.17±0.11
		I	EDV77528a	Geobacillus sp.	64.9±12.0	2.35±1.70	1.09±0.57	8.58±4.44	2.42±1.08	2.57±1.43	6.76±3.13	30.8±10.6	11.0±3.4	31.7±8.2	0.30±1.11	2.37±1.22
		J	BAH81730a	Streptococcus dysgalactiae	624±14	3.92±0.18	13.2±0.6	29.9±1.1	5.02±0.18	0.80±0.02	5.73±0.33	13.5±0.7	4.44±0.25	20.0±1.1	0.25±0.14	3.30±0.14
			ABJ63754a	Lactobacillus brevis	710±10	7.05±0.29	13.7±0.3	55.5±0.7	2.58±0.06	0.73±0.01	3.75±0.07	7.94±0.19	1.85±0.14	6.27±0.19	nd	0.68±0.14
			CAD63310a,c	Lactobacillus plantarum	436±10	3.09±0.28	11.0±0.4	68.0±0.8	1.24±0.06	0.08±0.01	2.81±0.18	4.63±0.21	1.87±0.11	6.87±0.42	nd	0.45±0.06
		Non-grouped	EEI82564a	Anaerococcus tetradius	1381±146	0.53±0.07	1.35±0.19	86.7±1.5	2.18±0.30	0.46±0.08	1.13±0.18	2.79±0.48	1.18±0.23	3.01±0.54	0.05±0.09	0.66±0.11
			CAE80300a	Bdellovibrio bacteriovorus	333±18	0.10±0.09	0.86±0.14	36.9±3.1	3.26±0.45	0.44±0.07	6.65±0.66	7.56±0.64	8.20±0.73	27.8±2.1	1.60±0.22	6.57±0.49
			ABN54268a	Clostridium thermocellum	97.7±3.2	0.59±0.14	0.75±0.24	8.36±0.37	4.50±0.16	0.27±0.01	2.66±0.23	7.94±0.38	9.84±0.77	59.5±1.4	0.83±0.67	4.74±0.42
	a, TE genes were codon-optimized for the expression in E. coli; b, transit peptides of plant TEs were removed; c, TEs with known crystal structures; d, mean ± standard error (n = 4); e, nd = not detected
